# Supplementary material for: Improved digital chest tomosynthesis image quality by use of a projection-based dual-energy virtual monochromatic convolutional neural network with super resolution
Source: PLoS One. 2020 Dec 31;15(12):e0244745. doi: 10.1371/journal.pone.0244745 (PMC7774945; doi:10.1371/journal.pone.0244745)
Supplement: S1 File — (ZIP) [file pone.0244745.s001.zip]

Archive with 43 entries (43 files):
- Figure_1/Fc.jpg
- Figure_1/Fp.jpg
- Figure_1/Fu.jpg
- Figure_1/High-kV(IH).jpg
- Figure_1/HR(G).jpg
- Figure_1/Low-kV(IL).jpg
- Figure_1/LR(H).jpg
- Figure_1/residual(r).jpg
- Figure_1/SR(G).jpg
- Figure_1/UM(H).jpg
- Figure_1/VM(V).jpg
- Figure_10.xlsx
- Figure_11.xlsx
- Figure_12.xlsx
- Figure_13.xlsx
- Figure_3.xlsx
- Figure_3/Interpolated_LR_projection_image.jpg
- Figure_3/LR_projection_image.jpg
- Figure_3/Residual_projection_image.jpg
- Figure_3/SR_projection_image.jpg
- Figure_5/120_kV_polychromatic_Without_UM_lower.jpg
- Figure_5/120_kV_polychromatic_Without_UM_upper.jpg
- Figure_5/DE-VM_(60_keV)_With_UM_lower.jpg
- Figure_5/DE-VM_(60_keV)_With_UM_upper.jpg
- Figure_5/DE-VM_(60_keV)_Without_UM_lower.jpg
- Figure_5/DE-VM_(60_keV)_Without_UM_upper.jpg
- Figure_6/(a).jpg
- Figure_6/(b)_&_(c).jpg
- Figure_6/(In-focus_plane).jpg
- Figure_7.xlsx
- Figure_8.xlsx
- Figure_9/DE_VM_VDSR_(with_BF).jpg
- Figure_9/DE_VM_VDSR_(with_BF)_zoom.jpg
- Figure_9/DE_VM_VDSR_(without_BF).jpg
- Figure_9/DE_VM_VDSR_(without_BF)_zoom.jpg
- Figure_9/DE-VM-SART-TV-FISTA.jpg
- Figure_9/DE-VM-SART-TV-FISTA_zoom.jpg
- Figure_9/FBP_ramp_(polychromatic).jpg
- Figure_9/FBP_ramp_(polychromatic)_zoom.jpg
- Figure_9/SART_(polychromatic).jpg
- Figure_9/SART_(polychromatic)_zoom.jpg
- Figure_9/SART-TV-FISTA_(polychromatic).jpg
- Figure_9/SART-TV-FISTA_(polychromatic)_zoom.jpg
