# Supplementary material for: Improved digital chest tomosynthesis image quality by use of a projection-based dual-energy virtual monochromatic convolutional neural network with super resolution
Source: PLoS One. 2020 Dec 31;15(12):e0244745. doi: 10.1371/journal.pone.0244745 (PMC7774945; doi:10.1371/journal.pone.0244745)
Supplement: S1 File — (ZIP) [file pone.0244745.s001.zip › Figure_10.xlsx]

## Sheet: Fig_10
		SDNR
	FBP Ramp (polychromatic)	0.0521
	SART (polychromatic)	0.0645
	SART-TV-FISTA (polychromatic)	0.0984
	DE-VM-SART-TV-FISTA	0.1004
	DE-VM-VDSR (without BF)	0.1517
	DE-VM-VDSR (with BF)	0.160347
