# Supplementary material for: Improved digital chest tomosynthesis image quality by use of a projection-based dual-energy virtual monochromatic convolutional neural network with super resolution
Source: PLoS One. 2020 Dec 31;15(12):e0244745. doi: 10.1371/journal.pone.0244745 (PMC7774945; doi:10.1371/journal.pone.0244745)
Supplement: S1 File — (ZIP) [file pone.0244745.s001.zip › Figure_11.xlsx]

## Sheet: Fig_11
FBP_ramp		SART		FISTA		VM-FISTA		DE-VM-VDSR without BF		DE-VM-VDSR with BF
0	-3.86069	0	-3.86069	0	-3.86069	0	-3.86069	0	-3.86069	0	-3.86069
0.012888	-2.74049	0.00956495	-2.74049	0.00751057	-2.74049	0.00745789	-2.74049	0.00828122	-2.74049	0.00580521	-2.74049
0.0130564	-2.20727	0.0110502	-2.20727	0.00762875	-2.20727	0.00762679	-2.20727	0.00912184	-2.20727	0.00591155	-2.20727
0.0158511	-1.84751	0.0111849	-1.84751	0.00823928	-1.84751	0.00786877	-1.84751	0.0102393	-1.84751	0.00630346	-1.84751
0.0159137	-1.57195	0.0114604	-1.57195	0.0084413	-1.57195	0.00904838	-1.57195	0.0116995	-1.57195	0.00691852	-1.57195
0.016261	-1.34599	0.0115079	-1.34599	0.00849706	-1.34599	0.00930551	-1.34599	0.0117305	-1.34599	0.00705072	-1.34599
0.0169996	-1.15248	0.012073	-1.15248	0.00888211	-1.15248	0.00959156	-1.15248	0.0119827	-1.15248	0.00758833	-1.15248
0.0178429	-0.981647	0.0127087	-0.981647	0.0090469	-0.981647	0.0099292	-0.981647	0.0121719	-0.981647	0.00759533	-0.981647
0.018295	-0.827333	0.0130229	-0.827333	0.00983541	-0.827333	0.0100024	-0.827333	0.0127878	-0.827333	0.00776801	-0.827333
0.0187364	-0.685367	0.0130438	-0.685367	0.0100516	-0.685367	0.0105024	-0.685367	0.0137113	-0.685367	0.00789335	-0.685367
0.0192448	-0.552752	0.0140902	-0.552752	0.0101959	-0.552752	0.010634	-0.552752	0.0139654	-0.552752	0.00794294	-0.552752
0.0194626	-0.427212	0.0142499	-0.427212	0.0102353	-0.427212	0.0106884	-0.427212	0.0139681	-0.427212	0.00796164	-0.427212
0.0196888	-0.306924	0.0142504	-0.306924	0.0103267	-0.306924	0.0108732	-0.306924	0.014244	-0.306924	0.00805969	-0.306924
0.0197304	-0.190339	0.014423	-0.190339	0.0106402	-0.190339	0.0109688	-0.190339	0.0144444	-0.190339	0.00841248	-0.190339
0.0213578	-0.0760585	0.014871	-0.0760585	0.0106499	-0.0760585	0.0111155	-0.0760585	0.0144574	-0.0760585	0.00855692	-0.0760585
0.0218554	0.0372839	0.0155081	0.0372839	0.0107283	0.0372839	0.0113237	0.0372839	0.014639	0.0372839	0.00876778	0.0372839
0.0222886	0.151133	0.0164883	0.151133	0.0109825	0.151133	0.0115285	0.151133	0.0155754	0.151133	0.00888877	0.151133
0.0236806	0.267162	0.017023	0.267162	0.0111942	0.267162	0.0115485	0.267162	0.0173836	0.267162	0.00924737	0.267162
0.0243956	0.387509	0.0173623	0.387509	0.0120008	0.387509	0.0115842	0.387509	0.0178683	0.387509	0.0094056	0.387509
0.024465	0.515202	0.0177324	0.515202	0.0120582	0.515202	0.0119263	0.515202	0.0179135	0.515202	0.0118225	0.515202
0.0270136	0.655077	0.0189366	0.655077	0.0123834	0.655077	0.0124669	0.655077	0.0188837	0.655077	0.0138175	0.655077
0.0273528	0.816145	0.0196449	0.816145	0.0128271	0.816145	0.0128624	0.816145	0.0203817	0.816145	0.0140464	0.816145
0.0292101	1.01978	0.0203182	1.01978	0.0129827	1.01978	0.012865	1.01978	0.0222436	1.01978	0.0151899	1.01978
0.030976	1.35356	0.0224701	1.35356	0.0131247	1.35356	0.0132723	1.35356	0.024186	1.35356	0.0159578	1.35356
