# Supplementary material for: Improved digital chest tomosynthesis image quality by use of a projection-based dual-energy virtual monochromatic convolutional neural network with super resolution
Source: PLoS One. 2020 Dec 31;15(12):e0244745. doi: 10.1371/journal.pone.0244745 (PMC7774945; doi:10.1371/journal.pone.0244745)
Supplement: S1 File — (ZIP) [file pone.0244745.s001.zip › Figure_12.xlsx]

## Sheet: Fig_12
cycles/mm	FBP Ramp (polychromatic)	SART (polychromatic)	SART-TV-FISTA (polychromatic)	DE-VM-SART-TV-FISTA	DE-VM-VDSR (without BF)	DE-VM-VDSR (with BF)
0	1	1	1	1	1	1
0.1653	0.307362	0.276735	0.461562	0.424384	0.327467	0.41883
0.3306	0.0847349	0.183849	0.0468654	0.0534601	0.190103	0.113578
0.4959	0.0505951	0.0886133	0.0707896	0.0811036	0.0418948	0.051781
0.6612	0.117376	0.0965075	0.0619126	0.0492566	0.0749456	0.0354007
0.8265	0.234299	0.147805	0.0411546	0.0563709	0.0847301	0.0342201
0.9918	0.116814	0.0928046	0.0507676	0.0456795	0.127076	0.0945898
1.1571	0.0721167	0.150844	0.102491	0.110389	0.0819633	0.071676
