# Supplementary material for: Improved digital chest tomosynthesis image quality by use of a projection-based dual-energy virtual monochromatic convolutional neural network with super resolution
Source: PLoS One. 2020 Dec 31;15(12):e0244745. doi: 10.1371/journal.pone.0244745 (PMC7774945; doi:10.1371/journal.pone.0244745)
Supplement: S1 File — (ZIP) [file pone.0244745.s001.zip › Figure_13.xlsx]

## Sheet: Fig_13
polychromatic				polychromatic				polychromatic				VM				VM				VM
FBP Ramp (polychromatic)				SART (polychromatic)				SART-TV-FISTA (polychromatic)				DE-VM-SART-TV-FISTA				DE-VM-VDSR (without BF)				DE-VM-VDSR (with BF)
0.0793651	0.000432059	0.000432059		0.0793651	0.000973338	0.000973338		0.0793651	2.08214e-05	2.08214e-05		0.0793651	2.29611e-05	2.29611e-05		0.0793651	3.7208e-05	3.7208e-05		0.0793651	2.67546e-05	2.67546e-05
0.15873	0.000541622	0.000807213		0.15873	0.00106815	0.00137798		0.15873	1.43705e-05	1.19553e-05		0.15873	1.62288e-05	1.35869e-05		0.15873	3.5467e-05	3.24179e-05		0.15873	2.24117e-05	2.12635e-05
0.238095	0.000513081	0.00109439		0.238095	0.000976688	0.000900699		0.238095	1.19077e-05	8.47038e-06		0.238095	1.3528e-05	9.82375e-06		0.238095	3.77135e-05	3.27376e-05		0.238095	2.11741e-05	2.13429e-05
0.31746	0.000459061	0.00133953		0.31746	0.000855012	0.000773977		0.31746	9.94722e-06	6.99178e-06		0.31746	1.13901e-05	8.19419e-06		0.31746	3.69188e-05	3.59386e-05		0.31746	1.86647e-05	2.21849e-05
0.396825	0.000447446	0.00163702		0.396825	0.000842164	0.000778989		0.396825	9.17438e-06	6.33186e-06		0.396825	1.05065e-05	7.37911e-06		0.396825	3.2739e-05	3.92714e-05		0.396825	1.53247e-05	2.20381e-05
0.47619	0.000435898	0.00183839		0.47619	0.000826141	0.00069783		0.47619	8.55372e-06	5.54078e-06		0.47619	9.92107e-06	6.48249e-06		0.47619	3.03985e-05	3.58093e-05		0.47619	1.34559e-05	1.738e-05
0.555556	0.000408525	0.00202356		0.555556	0.000757779	0.000683163		0.555556	7.31828e-06	5.16344e-06		0.555556	8.42594e-06	6.0441e-06		0.555556	2.71037e-05	3.07999e-05		0.555556	1.08632e-05	1.29263e-05
0.634921	0.000385188	0.00219145		0.634921	0.000731325	0.000661833		0.634921	6.81903e-06	4.73682e-06		0.634921	7.85116e-06	5.55401e-06		0.634921	2.45046e-05	2.74584e-05		0.634921	9.00858e-06	1.05706e-05
0.714286	0.000382617	0.00239715		0.714286	0.000750586	0.000656249		0.714286	6.79663e-06	4.43538e-06		0.714286	7.81956e-06	5.1691e-06		0.714286	2.35718e-05	2.49026e-05		0.714286	7.96951e-06	8.80888e-06
0.793651	0.000359192	0.00249652		0.793651	0.000728978	0.00063456		0.793651	6.39482e-06	4.18311e-06		0.793651	7.39724e-06	4.87179e-06		0.793651	2.15962e-05	2.23335e-05		0.793651	6.61138e-06	7.18579e-06
0.873016	0.00034537	0.00254482		0.873016	0.000741439	0.000625786		0.873016	6.22956e-06	3.86123e-06		0.873016	7.17824e-06	4.47949e-06		0.873016	2.02957e-05	2.05774e-05		0.873016	5.56574e-06	5.88282e-06
0.952381	0.000329406	0.00268688		0.952381	0.000726118	0.000628268		0.952381	6.1332e-06	3.75034e-06		0.952381	7.0598e-06	4.36912e-06		0.952381	1.93012e-05	2.0005e-05		0.952381	4.41394e-06	5.01653e-06
1.03175	0.000300051	0.002747		1.03175	0.000689182	0.000611665		1.03175	5.42193e-06	3.52807e-06		1.03175	6.26512e-06	4.11395e-06		1.03175	1.57144e-05	1.79462e-05		1.03175	3.00872e-06	3.85748e-06
1.11111	0.000290449	0.00282872		1.11111	0.0007191	0.000622633		1.11111	5.23547e-06	3.31633e-06		1.11111	6.04547e-06	3.87923e-06		1.11111	1.42261e-05	1.56643e-05		1.11111	2.28114e-06	2.80579e-06
1.19048	0.000283074	0.00288146		1.19048	0.000793174	0.000608463		1.19048	6.97795e-06	3.08325e-06		1.19048	7.82391e-06	3.60754e-06		1.19048	1.74309e-05	1.23157e-05		1.19048	2.39294e-06	1.95097e-06
1.26984	0.000258791	0.00281086		1.26984	0.000713384	0.000589493		1.26984	4.63503e-06	2.84708e-06		1.26984	5.3789e-06	3.33619e-06		1.26984	1.10285e-05	9.61675e-06		1.26984	1.3923e-06	1.43432e-06
1.34921	0.000245185	0.00281755		1.34921	0.000678559	0.000586517		1.34921	4.44503e-06	2.72535e-06		1.34921	5.1693e-06	3.20242e-06		1.34921	8.73839e-06	7.59912e-06		1.34921	1.15195e-06	1.15968e-06
1.42857	0.000232219	0.00274259		1.42857	0.000657544	0.000556975		1.42857	4.11849e-06	2.5707e-06		1.42857	4.77233e-06	3.02223e-06		1.42857	6.9452e-06	6.1227e-06		1.42857	9.92562e-07	1.01672e-06
1.50794	0.000222603	0.00285926		1.50794	0.000653973	0.00057011		1.50794	3.94367e-06	2.50408e-06		1.50794	4.55519e-06	2.92343e-06		1.50794	6.40557e-06	5.19088e-06		1.50794	9.29947e-07	9.50093e-07
1.5873	0.000206369	0.00278578		1.5873	0.000632284	0.00055137		1.5873	3.63317e-06	2.36876e-06		1.5873	4.19574e-06	2.77395e-06		1.5873	5.84476e-06	4.74951e-06		1.5873	8.85583e-07	9.12683e-07
1.66667	0.000192737	0.00274076		1.66667	0.00062707	0.000528102		1.66667	3.73605e-06	2.27424e-06		1.66667	4.30548e-06	2.65779e-06		1.66667	6.33525e-06	4.45821e-06		1.66667	8.74828e-07	8.91225e-07
1.74603	0.000197515	0.0027884		1.74603	0.0006334	0.000528933		1.74603	3.44355e-06	2.19065e-06		1.74603	3.99573e-06	2.57501e-06		1.74603	6.92277e-06	4.06206e-06		1.74603	8.42775e-07	8.61813e-07
1.8254	0.0001893	0.00276121		1.8254	0.000614458	0.000517306		1.8254	3.38226e-06	2.14802e-06		1.8254	3.9293e-06	2.52206e-06		1.8254	7.50469e-06	3.68834e-06		1.8254	8.39616e-07	8.52084e-07
1.90476	0.000188621	0.00276441		1.90476	0.000623049	0.000509856		1.90476	3.41942e-06	2.09427e-06		1.90476	3.93931e-06	2.46591e-06		1.90476	5.63165e-06	3.38564e-06		1.90476	8.25633e-07	8.47439e-07
