# Supplementary material for: Improved digital chest tomosynthesis image quality by use of a projection-based dual-energy virtual monochromatic convolutional neural network with super resolution
Source: PLoS One. 2020 Dec 31;15(12):e0244745. doi: 10.1371/journal.pone.0244745 (PMC7774945; doi:10.1371/journal.pone.0244745)
Supplement: S1 File — (ZIP) [file pone.0244745.s001.zip › Figure_3.xlsx]

## Sheet: Fig_3
												soft tissue	artifical bone	simulated GGO nodule
											10	5.50249	47.7997	0.844412
											20	0.82084	6.76887	0.14369
											30	0.358032	2.23931	0.0726757
											40	0.246484	1.0741	0.0553068
											50	0.207042	0.642336	0.0491004
											60	0.189706	0.445437	0.0463497
											70	0.180929	0.342681	0.0449476
											80	0.176021	0.283715	0.0441589
											90	0.173066	0.247404	0.0436817
											100	0.171182	0.223789	0.0433761
											110	0.169925	0.207749	0.0431714
											120	0.169055	0.196461	0.0430292
											130	0.168434	0.188279	0.0429272
											140	0.167978	0.182199	0.0428523
												soft tissue	artifical bone	simulated GGO nodule
											10	5.21217	36.69	3.31812
											20	0.777531	5.19563	0.56463
											30	0.339142	1.71884	0.285579
											40	0.233479	0.824459	0.217328
											50	0.196119	0.493043	0.19294
											60	0.179697	0.341907	0.182131
											70	0.171383	0.263034	0.176622
											80	0.166734	0.217773	0.173523
											90	0.163934	0.189902	0.171647
											100	0.16215	0.171776	0.170447
											110	0.16096	0.159464	0.169642
											120	0.160135	0.150799	0.169083
											130	0.159547	0.144519	0.168683
											140	0.159115	0.139852	0.168388
