# Supplementary material for: Improved digital chest tomosynthesis image quality by use of a projection-based dual-energy virtual monochromatic convolutional neural network with super resolution
Source: PLoS One. 2020 Dec 31;15(12):e0244745. doi: 10.1371/journal.pone.0244745 (PMC7774945; doi:10.1371/journal.pone.0244745)
Supplement: S1 File — (ZIP) [file pone.0244745.s001.zip › Figure_7.xlsx]

## Sheet: (a)
iteration	SART-TV-FISTA	SART
1	2.91655e-05	0.000996317
2	3.60454e-05	0.000121883
3	4.98439e-05	6.71521e-05
4	6.18941e-05	4.69113e-05
5	7.21728e-05	3.5862e-05
6	8.06411e-05	2.89341e-05
7	8.72771e-05	2.42762e-05
8	9.20874e-05	2.0982e-05
9	9.5111e-05	1.85428e-05
10	9.64203e-05	1.66722e-05
11	9.61194e-05	1.52073e-05
12	9.43419e-05	1.40342e-05
13	9.12466e-05	1.30766e-05
14	8.70146e-05	1.22792e-05
15	8.18444e-05	1.1607e-05
16	7.59477e-05	1.10345e-05
17	6.9547e-05	1.05471e-05
18	6.28712e-05	1.01306e-05
19	5.61539e-05	9.77786e-06
20	4.96325e-05	9.48324e-06
21	4.35455e-05	9.24153e-06
22	3.81281e-05	9.05248e-06
23	3.35971e-05	8.91595e-06
24	3.01171e-05	8.83323e-06
25	2.77475e-05
26	2.63967e-05
27	2.58302e-05
28	2.57434e-05
29	2.58483e-05
30	2.59251e-05

## Sheet: (b)
keV	SDNR
10	0.0994
20	0.0995
30	0.0997
40	0.1001
50	0.1004
60	0.1004
70	0.1
80	0.0993
90	0.0979
100	0.0961
