# Supplementary material for: Improved digital chest tomosynthesis image quality by use of a projection-based dual-energy virtual monochromatic convolutional neural network with super resolution
Source: PLoS One. 2020 Dec 31;15(12):e0244745. doi: 10.1371/journal.pone.0244745 (PMC7774945; doi:10.1371/journal.pone.0244745)
Supplement: S1 File — (ZIP) [file pone.0244745.s001.zip › Figure_8.xlsx]

## Sheet: (a)
60keV	with_BF(σd=1)		initial_learning_rate = 0.1
		mini-batch size
		64	128	256	512
epochs	5	0.125935	0.125935	0.125905	0.125938
	10	0.125933	0.125921	0.125929	0.125932
	20	0.125934	0.125935	0.125927	0.12588
	30	0.125937	0.125927	0.125935	0.125793
	40	0.125933	0.125921	0.125602	0.125925
	50	0.125934	0.125933	0.125931	0.125279
	60	0.125923	0.125933	0.12593	0.125953
	70	0.125933	0.125935	0.125935	0.125706
	80	0.125935	0.125933	0.125933	0.125393

## Sheet: (b)
60keV	with_BF(σd=1)		initial_learning_rate = 0.01
		mini-batch size
		64	128	256	512
epochs	5	0.130607	0.132408	0.124256	0.119682
	10	0.125071	0.105089	0.118893	0.0999673
	20	0.139272	0.132333	0.0517459	0.128268
	30	0.125195	0.087642	0.122747	0.131792
	40	0.143413	0.123289	0.0926245	0.174894
	50	0.128232	0.124112	0.105121	0.0801338
	60	0.132101	0.141524	0.136724	0.112696
	70	0.142258	0.120723	0.145374	0.12116
	80	0.124135	0.120817	0.0929933	0.139512

## Sheet: (c)
60keV	with_BF(σd=1)		initial_learning_rate = 0.001
		mini-batch size
		64	128	256	512
epochs	5	0.15637	0.158547	0.123918	0.158461
	10	0.149785	0.118792	0.29682	0.138969
	20	0.132738	0.138644	0.0363495	0.0604119
	30	0.0889086	0.217734	0.130171	0.155037
	40	0.152546	0.153945	0.121513	0.303199
	50	0.12702	0.133949	0.133004	0.127419
	60	0.111722	0.10358	0.151656	0.0854161
	70	0.139527	0.160347	0.148878	0.0854238
	80	0.133012	0.14137	0.131721	0.0854171

## Sheet: (d)
FISTA-VDSR-with_BF iter.30 (mono_60keV) minibatch: 128 epochs:70
initial_learning_rate = 0.001
	Bilateral-filtering hyper parameter
			SDNR
	spatialSigma	1	0.16
	(σd)	2	0.16
		3	0.15
